# Supplementary material for: The contribution of Alu exons to the human proteome
Source: Genome Biol. 2016 Jan 28;17:15. doi: 10.1186/s13059-016-0876-5 (PMC4731929; doi:10.1186/s13059-016-0876-5)
Supplement: Additional file 1: Table S1. — Fifty-two putative coding Alu exons with moderate-to-high levels of exon splicing or differential splicing activities among human tissues. (XLSX 16 kb) [file 13059_2016_876_MOESM1_ESM.xlsx]

## Sheet: Table S1
	Gene Symbol	Gene ID	Exon Coordinate (hg19)	Gene Description	MaxJC≥10 ψ≥0.33	MaxJC≥10 |Δψ|≥10%	In PRIDE Archive	In PeptideAtlas
1	SUGT1	ENSG00000165416	chr13:53235609-53235705	SGT1, suppressor of G2 allele of SKP1 (S. cerevisiae)	Yes	Yes	Yes	Yes
2	DNMT1	ENSG00000130816	chr19:10290862-10290910	DNA (cytosine-5-)-methyltransferase 1	Yes	Yes	Yes	Yes
3	C21orf7	ENSG00000156265	chr21:30463988-30464082	chromosome 21 open reading frame 7	Yes	No	Yes	No
4	ADARB1	ENSG00000197381	chr21:46604388-46604508	adenosine deaminase, RNA-specific, B1	Yes	Yes	Yes	No
5	ALG8	ENSG00000159063	chr11:77813919-77813994	asparagine-linked glycosylation 8, alpha-1,3-glucosyltransferase homolog (S. cerevisiae)	Yes	No	Yes	No
6	NEK4	ENSG00000114904	chr3:52783707-52783845	NIMA (never in mitosis gene a)-related kinase 4	Yes	No	Yes	No
7	ZNF415	ENSG00000170954	chr19:53618462-53618560	zinc finger protein 415	Yes	Yes	Yes	No
8	TPRKB	ENSG00000144034	chr2:73959710-73959827	TP53RK binding protein	Yes	No	Yes	No
9	C21orf7	ENSG00000156265	chr21:30463821-30463897	chromosome 21 open reading frame 7	Yes	No	Yes	No
10	C11orf80	ENSG00000173715	chr11:66523823-66523976	chromosome 11 open reading frame 80	Yes	No	Yes	No
11	ZNF573	ENSG00000189144	chr19:38249115-38249236	zinc finger protein 573	No	Yes	Yes	No
12	MCM3	ENSG00000112118	chr6:52130032-52130183	minichromosome maintenance complex component 3	No	Yes	Yes	No
13	SLC3A2	ENSG00000168003	chr11:62639048-62639141	solute carrier family 3 (activators of dibasic and neutral amino acid transport), member 2	Yes	No	Yes	No
14	EIF4E	ENSG00000151247	chr4:99807604-99807697	eukaryotic translation initiation factor 4E	Yes	Yes	Yes	No
15	KCNRG	ENSG00000198553	chr13:50592958-50593056	potassium channel regulator	Yes	No	Yes	No
16	FAM124B	ENSG00000124019	chr2:225265097-225265222	family with sequence similarity 124B	Yes	Yes	Yes	No
17	B3GALNT2	ENSG00000162885	chr1:235659495-235659618	beta-1,3-N-acetylgalactosaminyltransferase 2	Yes	No	Yes	No
18	ZNF195	ENSG00000005801	chr11:3382972-3383119	zinc finger protein 195	Yes	Yes	Yes	No
19	AL121809.2	ENSG00000203437	chr14:45585840-45585933	NA	Yes	No	No	No
20	TRMT2B	ENSG00000188917	chrX:100268615-100268728	tRNA methyltransferase 2 homolog B (S. cerevisiae)	Yes	Yes	No	No
21	COQ3	ENSG00000132423	chr6:99830883-99831006	coenzyme Q3 homolog, methyltransferase (S. cerevisiae)	Yes	No	No	No
22	PODXL	ENSG00000128567	chr7:131194994-131195090	podocalyxin-like	Yes	Yes	No	No
23	METTL10	ENSG00000203791	chr10:126450868-126451127	methyltransferase like 10	Yes	No	No	No
24	AL158169.1	ENSG00000238206	chr1:156787615-156787690	NA	Yes	No	No	No
25	LIPA	ENSG00000107798	chr10:91074299-91074416	lipase A, lysosomal acid, cholesterol esterase	Yes	No	No	No
26	NDUFA3	ENSG00000170906	chr19:54609659-54609753	NADH dehydrogenase (ubiquinone) 1 alpha subcomplex, 3, 9kDa	Yes	Yes	No	No
27	RPP30	ENSG00000148688	chr10:92661999-92662101	ribonuclease P/MRP 30kDa subunit	Yes	Yes	No	No
28	FAM76A	ENSG00000009780	chr1:28056742-28056844	family with sequence similarity 76, member A	No	Yes	No	No
29	AL121928.2	ENSG00000245773	chr10:104211846-104211944	NA	Yes	Yes	No	No
30	ANKRD18A	ENSG00000180071	chr9:38604149-38604284	ankyrin repeat domain 18A	Yes	No	No	No
31	PSPH	ENSG00000146733	chr7:56110840-56110954	phosphoserine phosphatase	Yes	No	No	No
32	BRD2	ENSG00000204256	chr6:32946866-32946971	bromodomain containing 2	Yes	Yes	No	No
33	RPE	ENSG00000197713	chr2:210880927-210880981	ribulose-5-phosphate-3-epimerase	Yes	Yes	No	No
34	TCF4	ENSG00000196628	chr18:53298528-53298619	transcription factor 4	Yes	No	No	No
35	C16orf61	ENSG00000103121	chr16:81014374-81014484	COX assembly mitochondrial protein 2 homolog (S. cerevisiae)	Yes	No	No	No
36	SLC3A2	ENSG00000168003	chr11:62638216-62638309	solute carrier family 3 (activators of dibasic and neutral amino acid transport), member 2	Yes	Yes	No	No
37	ZNF283	ENSG00000159882	chr19:44337656-44337778	zinc finger protein 230	No	Yes	No	No
38	GGT5	ENSG00000099998	chr22:24616459-24616552	gamma-glutamyltransferase 5	Yes	Yes	No	No
39	MKNK1	ENSG00000079277	chr1:47037088-47037211	MAP kinase interacting serine/threonine kinase 1	Yes	Yes	No	No
40	PRR16	ENSG00000184838	chr5:119816863-119816988	proline rich 16	Yes	No	No	No
41	TM2D1	ENSG00000162604	chr1:62189959-62190097	TM2 domain containing 1	Yes	Yes	No	No
42	ZNF468	ENSG00000204604	chr19:53348431-53348549	zinc finger protein 468	Yes	No	No	No
43	GINS3	ENSG00000181938	chr16:58429005-58429122	GINS complex subunit 3 (Psf3 homolog)	Yes	No	No	No
44	RPGRIP1L	ENSG00000103494	chr16:53656130-53656268	RPGRIP1-like	Yes	No	No	No
45	UCHL5	ENSG00000116750	chr1:192997004-192997085	ubiquitin carboxyl-terminal hydrolase L5	Yes	Yes	No	No
46	OLAH	ENSG00000152463	chr10:15098822-15098981	oleoyl-ACP hydrolase	Yes	Yes	No	No
47	AL590617.1	ENSG00000246133	chr6:139085393-139085515	NA	Yes	No	No	No
48	ASCC1	ENSG00000138303	chr10:73862607-73862725	activating signal cointegrator 1 complex subunit 1	Yes	No	No	No
49	ANKRD26	ENSG00000107890	chr10:27368960-27369107	ankyrin repeat domain 26	Yes	Yes	No	No
50	EXOSC9	ENSG00000123737	chr4:122737298-122737349	exosome component 9	Yes	Yes	No	No
51	SRP9	ENSG00000143742	chr1:225974563-225974687	signal recognition particle 9kDa	Yes	Yes	No	No
52	ACSM3	ENSG00000005187	chr16:20791118-20791229	acyl-CoA synthetase medium-chain family member 3	Yes	No	No	No
