# Supplementary material for: The contribution of Alu exons to the human proteome
Source: Genome Biol. 2016 Jan 28;17:15. doi: 10.1186/s13059-016-0876-5 (PMC4731929; doi:10.1186/s13059-016-0876-5)
Supplement: Additional file 2: Table S2. — Eighty-five putative coding Alu exons with peptide evidence from the PRIDE database. (XLSX 18 kb) [file 13059_2016_876_MOESM2_ESM.xlsx]

## Sheet: Table S2
	Gene Symbol	Gene ID	Exon Coordinate (hg19)	With Junction Peptide (Y/N)	Peptide Sequence*
1	SLC3A2	ENSG00000168003	chr11:62639048-62639141	Y	CVTQAGLQLLASSDPPALASKNAEVT<VETGFHHVSQ,NAEVT<GTMSQDTEVDMK
2	LAMC3	ENSG00000050555	chr9:133955734-133955770	Y	QTEPLTK>ARSR
3	ZMAT1	ENSG00000166432	chrX:101173485-101173606	Y	SDSPASASQIAGTT<DA,MESCSVTR
4	TPRKB	ENSG00000144034	chr2:73959710-73959827	Y	KAMEGTIDGSLINPTV>FHSCCPGWSAMAR,SWLTATSASR
5	HK1	ENSG00000156515	chr10:71052013-71052106	Y	VLGLQ<ATAAEKPK,QVILLPQPPKVLGLQ<ATAAEK,VLGLQ<ATAAEK
6	BIRC5	ENSG00000089685	chr17:76212046-76212115	Y	IT<REEHKK
7	ZNF575	ENSG00000176472	chr19:44035956-44036032	Y	RCFQDWVDQNGLPGLSVTQQ>IR,GITLLRR
8	C1orf175	ENSG00000184313	chr1:55124787-55124862	Y	LECNGAISAHCNLCLP<GAFDEVTSCLVK,LECNGAISAHCNLCLP<GAFDEVTSCLVKVPEK
9	ZNF57	ENSG00000171970	chr19:2916483-2916508	Y	SGDQ<SQLPVRRR
10	KDM5B	ENSG00000117139	chr1:202735524-202735632	Y	LLDSSNSSASASQ<AMNIK,QSLAVLPRLECSGAILAHCNLR,LECSGAILAHCNLRLLDSSNSSASASQ<AMNIK
11	C21orf7	ENSG00000156265	chr21:30463821-30463897	Y	LECSGGIMAHYSPDLLGP<EMESRYFAQVGLEHLASSSPPAFGFLK,RLECSGGIMAHYSPDLLGP<EMESR,SGGIMA
12	MDM2	ENSG00000135679	chr12:69209407-69209500	Y	E>RWSFTMLPR,VLDLQ<VLFYLGQYIMTKR
13	MCM3	ENSG00000112118	chr6:52130032-52130183	Y	VSM<VEGIQGGPLGCVPGSSCAVNR,DGISPCCPGWSWTPGLKQSFYLSLPK,HKPLCLFDLILFNDCR
14	KIR2DL1	ENSG00000125498	chr19:55291540-55291618	Y	LPTSSDPTVSACQ<SNPR
15	C21orf7	ENSG00000156265	chr21:30463988-30464082	Y	LECSGGIMAHYSPDLLGPE>MESRYFAQVGLEHLASSSPPAFGFLK,YFAQVGLEHLASSSPPAFGFLK,RLECSGGIMAHYSPDLLGPE>MESR
16	GABRG2	ENSG00000113327	chr5:161529559-161529679	Y	VAGIS<DGYPR,VAGIS<DGYPREEIVYQWKR,VAGIS<DGYPREEIVYQWK
17	SERHL2	ENSG00000183569	chr22:42959394-42959487	Y	IT<GLVLNR
18	FAHD1	ENSG00000180185	chr16:1888016-1888135	Y	ENDEIEAGIHGL>R
19	FAM124B	ENSG00000124019	chr2:225265097-225265222	Y	ILLQ>RWESSSVAQTR
20	CASC5	ENSG00000137812	chr15:40902996-40903074	Y	SEMEG>CSAMVPSQLQLLPPGFK,SEMEG>CSAMVPSQLQLLPPGFKR
21	MYL10	ENSG00000106436	chr7:101267199-101267301	Y	E>SLALSPR
22	NEK5	ENSG00000197168	chr13:52656373-52656448	Y	SWLTATSASQ<DIEKDLK
23	GRM5	ENSG00000168959	chr11:88658933-88658999	Y	ITGMYHTQ<GSYTDTRSSELR
24	KANK1	ENSG00000107104	chr9:735711-735780	Y	EADAGGSHE<R,DM>GQVQWLTPMIPTLREADAGGSHE<R,ALTSKDM>GQVQWLTPMIPTLR
25	ACAD10	ENSG00000111271	chr12:112148076-112148169	Y	VVRLQ<VNDPETAVK,LQ<VNDPETAVK
26	AL589182.1	ENSG00000187537	chr14:20012840-20012945	Y	NK>IESHSVSQAGVQWCDHSSLQPR
27	INSC	ENSG00000188487	chr11:15205963-15206068	Y	EVQ>VESHSVTR
28	NFYC	ENSG00000066136	chr1:41229034-41229161	Y	VAGII<GAAECR
29	UBE2J2	ENSG00000160087	chr1:1200162-1200210	Y	KDPVPYICAEPLPSNILEW>FK
30	ATP13A5	ENSG00000187527	chr3:193090008-193090074	Y	LTATSASQ<EVFGYRDHNVRK
31	ARGFX	ENSG00000186103	chr3:121295630-121295747	Y	VIPPQDPASPS>FTLLSK,VAATT<AIRRR
32	TTC8	ENSG00000165533	chr14:89303251-89303410	Y	SKTPSQK<AAWILK
33	FAM193A	ENSG00000125386	chr4:2709872-2709995	Y	GDRVNNSID>GVSLLLPSLGYNGAILAHCNLR
34	EIF3L	ENSG00000100129	chr22:38282956-38283078	Y	FEE>MESCAVTHAGVQRR
35	ADARB1	ENSG00000197381	chr21:46604388-46604508	Y	PPGLLSDPSTSTFQGAGTT<EPADR,IFSPHEPILEG>SRSYTQAGVQWCNHGSLQPR
36	BEND2	ENSG00000177324	chrX:18231893-18232031	Y	TPPCP<VAHGDQIVSQINHPVHLR,QFFHLSLPSSWDDRR
37	PPIL2	ENSG00000100023	chr22:22023622-22023715	Y	QSSCLGLPNCWDY<R
38	ADSL	ENSG00000239900	chr22:40749336-40749423	Y	LPGSDSSPVSVSQ<LAR,LPGSDSSPVSVSQ<LARVISRLADFAK
39	AGBL2	ENSG00000165923	chr11:47727072-47727186	Y	DSPASAFRVAGIT<DSHMLSLPHLR,GLSSLQPPPPR,D>FHSCLGWMQWRGLSSLQPPPPR
40	TNFRSF17	ENSG00000048462	chr16:12060876-12061000	Y	INSEPLKDEFKNTE>MESR
41	RABGEF1	ENSG00000154710	chr7:66261762-66261879	Y	MQTRGKE>R
42	TPX2	ENSG00000088325	chr20:30368741-30368849	Y	DDIK>TGSCSVTQAGVQWR
43	SMC6	ENSG00000163029	chr2:17922011-17922089	Y	LNATSASQVQAILLFQP<CGK,SRLNATSASQVQAILLFQP<CGK
44	EIF4E	ENSG00000151247	chr4:99807604-99807697	Y	FWLET>R
45	KIAA0586	ENSG00000100578	chr14:58907938-58908061	Y	QN>VSLCLTGWSDHSGVITTHCSLYLLRLMR
46	IFT20	ENSG00000109083	chr17:26657136-26657254	Y	MK>SLAVSPRLECTGAISAHCK,MK>SLAVSPR
47	ELP4	ENSG00000109911	chr11:31703334-31703623	Y	KLFTIE>AGVQWHDLGSR,ALYFKENK,LFTIE>AGVQWHDLGSR
48	C11orf80	ENSG00000173715	chr11:66523823-66523976	Y	M<VASAGSLFGGMVLK,M<VASAGSLFGGMVLKK,WSLTLLPR
49	SUGT1	ENSG00000165416	chr13:53235609-53235705	Y	LDI>ETGFHR,TSSDPPALDSQSAGIT<GADA,VGQAGLQLLTSSDPPALDSQSAGIT<GADANFSVWIKR,TSSDPPALDSQSAGIT<GADAN,TEGQKLDI>ETG
50	CDK5RAP1	ENSG00000101391	chr20:31971285-31971327	Y	PPKVLGLQ<GLK,KLSEQ>VFLPPR
51	RENBP	ENSG00000102032	chrX:153201456-153201558	Y	Q<FRDPEYGEWFGYLSR
52	AC100793.3	ENSG00000213373	chr17:41036611-41036703	Y	VLPCCQAGLELLDSSDLPASASQSAGII<GPRR,VLPCCQAGLELLDSSDLPASASQSAGII<GPR
53	COL23A1	ENSG00000050767	chr5:177989026-177989239	Y	CGFLFEVSETTNPPAGTNSRHTLTV<K
54	DNMT1	ENSG00000130816	chr19:10290862-10290910	Y	SRDPPASASQVTGIR<AEPSPSPR,DPPASASQVTGIR
55	NEK4	ENSG00000114904	chr3:52783707-52783845	Y	DQ>SLALSPKLECSGTILAHSNLR,SSDSPASASRVAGITGVCHHA<Q,SSDSPASASRVAGITGVCHHAQ,VAGITGVCHHAQ<DQVAGECIIEK,VAGITGVCHHAQ<DQVAGECIIEKQGR,PKDQ>SLALSPK,DQ>SLALSPK
56	CEP350	ENSG00000135837	chr1:180021358-180021451	Y	E>TGSCSVTQAGLELLASR
57	C1orf59	ENSG00000162639	chr1:109191962-109192055	Y	A>RQGLTMLPR
58	RNF135	ENSG00000181481	chr17:29320857-29320922	Y	LECSGTITAASISQA<QENSWK
59	ITCH	ENSG00000078747	chr20:33004922-33005045	Y	VAGFT<GASQNDDGSRSK,VAGFT<GASQNDDGSR
60	PACRG	ENSG00000112530	chr6:163733810-163733927	Y	LECSGAIMAR,NMNG>SYSLPRLECSGAIMAR
61	CEP97	ENSG00000182504	chr3:101481952-101482030	Y	PVSNFWAQAVFPPQPPK,FLWNQ>KWGLAILPR
62	RCOR3	ENSG00000117625	chr1:211441116-211441212	Y	SCYVSQAGLK,LRGSSHPPSLASQSAGII<GATK
63	PKP2	ENSG00000057294	chr12:32996115-32996247	Y	SRNGWPGAVAHACNPSTLGGQGGR,DQPDQH<GLLWNLSSNDKLK,SGVRDQPDQH<GLLWNLSSNDKLK,QITD>HTVNLR,DQH<GLLWNLSSN
64	CCNJL	ENSG00000135083	chr5:159703275-159703419	Y	GVSLLSPR,LYTVAVSCLLLAN>GVSLLSPRLKCSGMISA
65	SORBS1	ENSG00000095637	chr10:97146747-97146876	Y	LECSGTVIAHCSLK,FPELPEIQQTSEE>TK
66	ZNF415	ENSG00000170954	chr19:53618462-53618560	Y	LECNGAISAHCNLRLPDSNDSPASASR,CENR>LECNGAISAHCNLR,LECNGAISAHCNLR
67	SLC30A6	ENSG00000152683	chr2:32402545-32402665	Y	WSTHLGLPK,WSTHLGLPKCWDNR,ELPCLSN<SLMTCLISYWVTLRK
68	WDR44	ENSG00000131725	chrX:117581022-117581077	Y	YVAQAGLELLASK,SEGNEKSEDAEVLDATPSA>MSSR,SEGNEKSEDAEVLDATPS>AMSSR,YVAQAGLELLASK<R,SEDAEVLDATPSA>MSSR,SEDAEVLDATPS>AMSSR
69	PDHA1	ENSG00000131828	chrX:19364627-19364741	Y	HGLATLPSLVSISR,LKQSSHLGLPK,P>RHGLATLPSLVSISR,CWDYSHSLKTR,VLSGASQKP>R,HGLATLPSLVSISRLK,TRQ<ASRVLVASR
70	FAM18B2	ENSG00000175106	chr17:15406411-15406546	N	SRHIAQTGLK,RSRHIAQTGLK,SRHIAQTGLKVLGSR,HIAQTGLK,HIAQTGLKVLGSR
71	B3GALNT2	ENSG00000162885	chr1:235659495-235659618	N	LECNGAVSAHPNLHLPGSR
72	BTBD9	ENSG00000183826	chr6:38370592-38370679	N	QSSLLGLPK
73	ZNF195	ENSG00000005801	chr11:3382972-3383119	N	AQPGLNVSVDK
74	DNAH17	ENSG00000187775	chr17:76445745-76445919	N	LNTATSLTAEGAVSQDHATALQPGR
75	CNGA1	ENSG00000198515	chr4:47972912-47973117	N	MESRSSPR
76	TOMM7	ENSG00000196683	chr7:22857030-22857167	N	SETHLYQK
77	ZNF573	ENSG00000189144	chr19:38249115-38249236	N	MESCSVAQAGVQWPDLSSLQPPPPR
78	NUP160	ENSG00000030066	chr11:47848626-47848746	N	RGFAMLPGLK
79	KCNRG	ENSG00000198553	chr13:50592958-50593056	N	LVCNGVISAHHNLR
80	TRIM54	ENSG00000138100	chr2:27522397-27522523	N	LECSGTNTTYCSLDLPSSSDPPILASQNTK
81	ALG8	ENSG00000159063	chr11:77813919-77813994	N	RSFTLVAQAGVQWHDLS
82	C11orf88	ENSG00000183644	chr11:111395607-111395688	N	TRSHSVTQNEVQWHDHGSLQPQLSR
83	RFWD2	ENSG00000143207	chr1:176069380-176069497	N	RFSCLTLPSSWDYR
84	AMBRA1	ENSG00000110497	chr11:46539697-46539976	N	TSASQSAGITGVSHR
85	BTG3	ENSG00000154640	chr21:18976462-18976594	N	PDLVIRPPWPPKALDYRR
	* >: Upstream splice junction, <: Downstream splice junction
