# Supplementary material for: The contribution of Alu exons to the human proteome
Source: Genome Biol. 2016 Jan 28;17:15. doi: 10.1186/s13059-016-0876-5 (PMC4731929; doi:10.1186/s13059-016-0876-5)
Supplement: Additional file 3: Table S3. — Seventy-six putative coding Alu exons with at least 10 reads mapped to one of the three splice junctions in both Ribo-seq and RNA-seq data from HeLa cells. (XLSX 18 kb) [file 13059_2016_876_MOESM3_ESM.xlsx]

## Sheet: Table S3
	Gene Symbol	Gene ID	Exon Coordinate (hg19)	y (Ribo-seq)	y (RNA-seq)	In PRIDE Archive (Y/N)
1	RPP30	ENSG00000148688	chr10:92661999-92662101	1	0.857143	N
2	ZNF23	ENSG00000167377	chr16:71484492-71484618	1	0.8125	N
3	GRM6	ENSG00000113262	chr5:178409495-178409532	1	0.961538	N
4	SLC3A2	ENSG00000168003	chr11:62639048-62639141	0.952096	0.785235	Y
5	SLC3A2	ENSG00000168003	chr11:62638216-62638309	0.796078	0.891892	N
6	SRP9	ENSG00000143742	chr1:225974563-225974687	0.730435	0.333333	N
7	SUGT1	ENSG00000165416	chr13:53235609-53235705	0.655738	0.487179	Y
8	COPS3	ENSG00000141030	chr17:17164913-17165006	0.585106	0.0166667	N
9	RPE	ENSG00000197713	chr2:210880927-210880981	0.446154	0.438596	N
10	RHOA	ENSG00000067560	chr3:49398360-49398499	0.391753	0.2	N
11	METTL10	ENSG00000203791	chr10:126450868-126451127	0.333333	0.529412	N
12	C16orf61	ENSG00000103121	chr16:81014374-81014484	0.283582	0.324324	N
13	DNMT1	ENSG00000130816	chr19:10290862-10290910	0.242321	0.44	Y
14	SUMF2	ENSG00000129103	chr7:56146614-56146732	0.219512	0.403509	N
15	TPX2	ENSG00000088325	chr20:30368741-30368849	0.212121	0.308642	Y
16	BIRC5	ENSG00000089685	chr17:76212046-76212115	0.202247	0.0588235	Y
17	RFWD2	ENSG00000143207	chr1:176069380-176069497	0.183673	0	Y
18	PODXL	ENSG00000128567	chr7:131194994-131195090	0.145299	0.375	N
19	RPE	ENSG00000197713	chr2:210882513-210882611	0.122302	0.0344828	N
20	TSFM	ENSG00000123297	chr12:58185747-58185810	0.0864198	0.157895	N
21	SORBS2	ENSG00000154556	chr4:186568549-186568612	0.0697674	0.150685	N
22	TPRKB	ENSG00000144034	chr2:73959710-73959827	0.0596798	0.272727	Y
23	MCM3	ENSG00000112118	chr6:52130032-52130183	0.056338	0.118644	Y
24	EXOSC9	ENSG00000123737	chr4:122737298-122737349	0.0463576	0.210526	N
25	DEGS1	ENSG00000143753	chr1:224378793-224378858	0.0421687	0.0571429	N
26	LITAF	ENSG00000189067	chr16:11645562-11645660	0.0384615	0.030303	N
27	MAGI3	ENSG00000081026	chr1:114161153-114161228	0.037037	1	N
28	ITGB3BP	ENSG00000142856	chr1:63975735-63975852	0.0325765	0.0322581	N
29	DTYMK	ENSG00000168393	chr2:242622213-242622330	0.0258621	0.0163934	N
30	ELP4	ENSG00000109911	chr11:31703334-31703623	0.0208333	0.354839	Y
31	DAP3	ENSG00000132676	chr1:155706398-155706485	0.0120482	0.0425532	N
32	EIF4E	ENSG00000151247	chr4:99807604-99807697	0.0114943	0.0508475	Y
33	EIF3L	ENSG00000100129	chr22:38246530-38246581	0.00628212	0.436533	N
34	CDK5RAP1	ENSG00000101391	chr20:31971285-31971327	0.00591716	0.826087	Y
35	LDHA	ENSG00000134333	chr11:18426326-18426380	0.00529634	0.109409	N
36	TMEM111	ENSG00000125037	chr3:10023317-10023431	0.00378788	0.0153846	N
37	CCT3	ENSG00000163468	chr1:156303006-156303075	0.00278109	0.0292398	N
38	PPT1	ENSG00000131238	chr1:40559604-40559691	0.00223714	0.0222222	N
39	BRD2	ENSG00000204256	chr6:32946866-32946971	0	0.116279	N
40	DHX40	ENSG00000108406	chr17:57653302-57653377	0	0.247525	N
41	PPP4R2	ENSG00000163605	chr3:73064065-73064134	0	0	N
42	C1orf59	ENSG00000162639	chr1:109191962-109192055	0	0.727273	Y
43	ITCH	ENSG00000078747	chr20:33004922-33005045	0	0.0857143	Y
44	FAM76A	ENSG00000009780	chr1:28056742-28056844	0	0.7	N
45	NDUFS2	ENSG00000158864	chr1:161182381-161182444	0	0.0545455	N
46	LSM2	ENSG00000204392	chr6:31770656-31770682	0	0.030303	N
47	NDUFS2	ENSG00000158864	chr1:161173576-161173627	0	0	N
48	ECD	ENSG00000122882	chr10:74901144-74901243	0	0	N
49	CYBRD1	ENSG00000071967	chr2:172396333-172396381	0	0.932692	N
50	C12orf48	ENSG00000185480	chr12:102524941-102524974	0	0.264706	N
51	TOMM7	ENSG00000196683	chr7:22857030-22857167	0	0.0465116	Y
52	KDM5B	ENSG00000117139	chr1:202735524-202735632	0	0.703704	Y
53	SUMO1	ENSG00000116030	chr2:203072590-203072725	0	0.0117647	N
54	PCCB	ENSG00000114054	chr3:135979104-135979197	0	0.354839	N
55	ATL2	ENSG00000119787	chr2:38581208-38581319	0	0.333333	N
56	ANXA7	ENSG00000138279	chr10:75137202-75137324	0	0.121951	N
57	PABPC4	ENSG00000090621	chr1:40037278-40037377	0	0.0117647	N
58	UCHL5	ENSG00000116750	chr1:192997004-192997085	0	0.0724638	N
59	C12orf48	ENSG00000185480	chr12:102529193-102529226	0	0.206612	N
60	RAN	ENSG00000132341	chr12:131358578-131358629	0	0.0106762	N
61	MAPKAP1	ENSG00000119487	chr9:128362113-128362206	0	0.264151	N
62	FBXO18	ENSG00000134452	chr10:5966713-5966764	0	0.542857	N
63	MYL10	ENSG00000106436	chr7:101267199-101267301	0	0.268293	Y
64	RBBP4	ENSG00000162521	chr1:33139059-33139181	0	0.0731707	N
65	BNIP2	ENSG00000140299	chr15:59957548-59957641	0	0.047619	N
66	VKORC1	ENSG00000167397	chr16:31104103-31104185	0	0.0196078	N
67	UBE2J2	ENSG00000160087	chr1:1200162-1200210	0	0.142857	Y
68	TACC2	ENSG00000138162	chr10:123969388-123969484	0	0.0909091	N
69	NUP160	ENSG00000030066	chr11:47848626-47848746	0	0	Y
70	ZNF434	ENSG00000140987	chr16:3441805-3441853	0	0.548387	N
71	TTC8	ENSG00000165533	chr14:89303251-89303410	0	0.674419	Y
72	EIF3L	ENSG00000100129	chr22:38282956-38283078	0	0.0408163	Y
73	PCCB	ENSG00000114054	chr3:135978017-135978077	0	0	N
74	NOP2	ENSG00000111641	chr12:6673315-6673414	0	0.137255	N
75	SGCE	ENSG00000127990	chr7:94227241-94227316	0	0.210526	N
76	BCL7B	ENSG00000106635	chr7:72957159-72957237	0	0	N
