# Supplementary material for: The contribution of Alu exons to the human proteome
Source: Genome Biol. 2016 Jan 28;17:15. doi: 10.1186/s13059-016-0876-5 (PMC4731929; doi:10.1186/s13059-016-0876-5)
Supplement: Additional file 4: Table S4. — List of RT-PCR primers. (XLSX 10 kb) [file 13059_2016_876_MOESM4_ESM.xlsx]

## Sheet: Primers
	Primer Name	Forward primer	Reverse primer	Skipping (bp)	Inclusion (bp)
1	ACSM3-Hs	TTTAGCCCCAGCAGTAGACG	TGGGTGTGTGCAGTCATTTT	219	330
2	ADARB1-Hs/Pt/Rm	GGCTGAAGGAGAATGTCCAG	GTCCGTAGCTGTCCTCTTGC	142	262
3	ALG8-Hs	AAATCTTACTCATGTTACTATTCACCA	AACAAAGGGATGAAGGGGTA	190	265
4	B3GALNT2-Hs	AAACTGGCTGGTGCTGCT	ACACGCCAACTACCACATCA	167	290
5	BRD2-Hs	GAAGGCAGAGAAGCATCGAG	TCATAACCTGTAGGCAGGGC	222	327
6	DNMT1-Hs	GCAAGAAGTGAAGCCCGTAG	GCCTGGTGCTTTTCCTTGTA	154	202
7	EIF4E-Hs	TGAGAAAAACAAACGGGGAG	ACATTAACAACAGCGCCACA	156	249
8	EXOSC9-Hs	GAAGGAAGATGATGAAGGCG	TGGATTCTTGTCTGGTTCCAA	163	214
9	KCNRG-Hs	TTTTTCAGGGTGTTTGGCTC	GAGGACATTTGTTCCGTTGG	270	368
10	MCM3-Hs	ACACTCCAAAGACGGCAGAC	GATGGATTCTGTGAGGCGAT	155	306
11	MKNK1-Hs	CACATCCAGAAGCAAAAGCA	TTCAGATCACGATGAGCAATG	113	236
12	NEK4-Hs	GAACAAAAGCCAAAGGACCA	GATCTCTGCGGACCTGTCTC	184	322
13	OLAH-Hs	AAATGGGGCCAAGATACTCA	TGCAGAGCACAAACAACTTCA	131	290
14	PODXL-Hs	AGCCAGAATGGAGCAGAAGA	GGCAGGGTAGGTGTTCTCAA	395	491
15	RPE-Hs	GCCAGAACAGTGGGTAAAGC	TGAATTTCTGCCCTCCAAAC	233	287
16	RPGRIP1L-Hs	GGTCCTATCTCCAAGAATATCAAAC	TCGACACTCAACAAACAGCC	126	264
17	SRP9-Hs	GGCATTCTGATGGGAACTTG	GTAACATTGCGGGCTTCCT	151	275
18	SUGT1-Hs	TGCTGCTGCCCTAGAAACTT	CATTCTGAGCTTCTTGACACCTT	98	194
19	TRMT2B-Hs	GCCATCCACACGCTAGTTTT	TGTGAGGGAACAAATCCACA	154	267
20	ZNF283-Hs	AACAGCTACAGGATGTTCGAGA	TTGGTGAAGCACAGAATCCA	58	180
21	SUGT1-Pt/Rm	CTATGCTGCTGCCCTAGAAA	CATTCTGAGCTTCTTGACACCTT	101	197
